# Supplementary material for: Computational identification of ultra-conserved elements in the human genome: a hypothesis on homologous DNA pairing
Source: NAR Genom Bioinform. 2024 Jul 2;6(3):lqae074. doi: 10.1093/nargab/lqae074 (PMC11217675; doi:10.1093/nargab/lqae074)
Supplement: lqae074_Supplemental_Files [file lqae074_supplemental_files.zip]

Archive with 2 entries (2 files):
- Supplementary File S2.zip
- SupplementaryFile1_revision.pdf
